# Supplementary material for: Predictors of Chlamydia Trachomatis testing: perceived norms, susceptibility, changes in partner status, and underestimation of own risk
Source: BMC Public Health. 2016 Jan 20;16:55. doi: 10.1186/s12889-016-2689-6 (PMC4719691; doi:10.1186/s12889-016-2689-6)
Supplement: Additional file 1: — Database, syntax, and additional information for the study "Predictors of Chlamydia Trachomatis testing: perceived norms, susceptibility, changes in partner status, and underestimation of own risk". (ZIP 104 kb) [file 12889_2016_2689_MOESM1_ESM.zip]

Archive with 3 entries (3 files):
- C3 Figure A tree.pptx
- Raw_Data.sav
- Syntax1.sps
