# Supplementary material for: Predictors of Chlamydia Trachomatis testing: perceived norms, susceptibility, changes in partner status, and underestimation of own risk
Source: BMC Public Health. 2016 Jan 20;16:55. doi: 10.1186/s12889-016-2689-6 (PMC4719691; doi:10.1186/s12889-016-2689-6)
Supplement: Additional file 1: — Database, syntax, and additional information for the study "Predictors of Chlamydia Trachomatis testing: perceived norms, susceptibility, changes in partner status, and underestimation of own risk". (ZIP 104 kb) [file 12889_2016_2689_MOESM1_ESM.zip › Syntax1.sps]

**syntax for "Predictors of Chalmydia testing: Perceived norm, susceptibility and the dynamics of partner status.
**Authors: ten Hoor GA, Ruiter RAC, van Bergen JEAM, Hoebe CJPA, Dukers N, Kok G.
** 9th April 2015.

***********************************************************************************************************************************

*Raw data: total number of participatns was 280. 5 women with only female partners were deleted. 6 participants were deleted because 
*inconsistencies in answers were found between T0 and T1 (they reported more partners ever in T0 than T1). 
*the total number of participants in this file is 275.


*Number of people tested at T1.
FREQUENCIES VARIABLES=cttest_2groups
  /ORDER=ANALYSIS.

*the dynamics of risk.

**figure1. 
SORT CASES  BY riskscore_T0 newp6m_T1 sexp6m_T1 condom6m_T1.
SPLIT FILE LAYERED BY riskscore_T0 newp6m_T1 sexp6m_T1 condom6m_T1.
FREQUENCIES VARIABLES=cttest_2groups
  /ORDER=ANALYSIS.

**table 1.
SPLIT FILE OFF.

COMPUTE INT_T0_TOT=mean(INT1_t0, INT2_t0).
EXECUTE.
RECODE INT_T0_TOT (1=1) (2 thru 5=2) (6 thru 9=3) INTO INT_T0_clustered.
EXECUTE.

CROSSTABS
  /TABLES=cttest_2groups BY INT_T0_clustered
  /FORMAT=AVALUE TABLES
  /STATISTICS=CHISQ 
  /CELLS=COUNT
  /COUNT ROUND CELL.

DATASET ACTIVATE DataSet1.
NPAR TESTS
  /M-W= INT_T0_TOT INT_T0_clustered BY filter_$(0 1)
  /STATISTICS=DESCRIPTIVES QUARTILES
  /MISSING ANALYSIS.

**Predictors of testing behavior and table 2. 

COMPUTE Susc_T0_tot=mean(Susc1_t0, Susc2_t0, Susc3_t0).
EXECUTE.
COMPUTE Att_T0_tot=mean(Att1_t0, Att2_t0, Att3_t0, Att4_t0, Att5_t0).
EXECUTE.
COMPUTE Outc_E_T0_TOT=mean(OUT_EXP1_t0, OUT_EXP2_t0).
EXECUTE.
COMPUTE UNR_OPT_T0_TOT=5- mean(OnrOpt1_t0, OnrOpt2_t0).
EXECUTE.
COMPUTE SN_T0_TOT=mean(SN1_t0, SN2_t0, SN3_t0).
EXECUTE.
COMPUTE DN_T0_TOT=mean(DN1_t0, DN2_t0).
EXECUTE.
COMPUTE MN_T0_TOT=mean(MN1_t0, MN2_t0).
EXECUTE.
COMPUTE PBC_T0_TOT=mean(PBC2_t0, PBC3_t0).
EXECUTE.

T-TEST GROUPS=cttest_2groups(1 2)
  /MISSING=ANALYSIS
  /VARIABLES=INT_T0_TOT Susc_T0_tot Att_T0_tot Outc_E_T0_TOT UNR_OPT_T0_TOT SN_T0_TOT DN_T0_TOT 
    MN_T0_TOT PBC_T0_TOT d600_G d600_B d600_V Proto_sexpartners_t1 Proto_condomuse_t1 proto_X proto_Partner_diff 
    proto_condom_diff proto_Xdiff newp6m_T1 Partners_6mnd_t1 condomuse_6mnd_t1
  /CRITERIA=CI(.95).

**table 3. self reported number of partners vs. estimated number of partners of prototype.
SORT CASES  BY Partners_ever_t1.
SPLIT FILE LAYERED BY Partners_ever_t1.
DESCRIPTIVES VARIABLES=Proto_sexpartners_t1
  /STATISTICS=MEAN STDDEV MIN MAX.

*Determinants of Testing intentions.

SPLIT FILE OFF.
COMPUTE INT_T1_TOT=mean(INT1_t1, INT2_t1).
EXECUTE.
COMPUTE Susc_T1_tot=mean(Susc1_t1, Susc2_t1, Susc3_t1).
EXECUTE.
COMPUTE Att_T1_tot=mean(Att1_t1, Att2_t1, Att3_t1, Att4_t1, Att5_t1).
EXECUTE.
COMPUTE Outc_E_T1_TOT=mean(OUT_EXP1_t1, OUT_EXP2_t1).
EXECUTE.
COMPUTE UNR_OPT_T1_TOT=5- mean(Unropt1_t1, Unropt2_t1, Unropt3_t1).
EXECUTE.
COMPUTE SN_T1_TOT=mean(SN1_t1, SN2_t1, SN3_t1).
EXECUTE.
COMPUTE DN_T1_TOT=mean(DN1_t1, DN2_t1).
EXECUTE.
COMPUTE MN_T1_TOT=mean(MN1_t1, MN2_t1).
EXECUTE.
COMPUTE PBC_T1_TOT=mean(PBC1_t1, PBC2_t1, PBC3_t1).
EXECUTE.

**table4. 
**NOTE: all analyses without tested participants!

USE ALL.
COMPUTE filter_$=(cttest_2groups = 2).
VARIABLE LABELS filter_$ 'cttest_2groups = 2 (FILTER)'.
VALUE LABELS filter_$ 0 'Not Selected' 1 'Selected'.
FORMATS filter_$ (f1.0).
FILTER BY filter_$.
EXECUTE.


*table 4. 
use all.
LOGISTIC REGRESSION VARIABLES cttest_2groups
  /METHOD=ENTER Susc_T0_tot 
  /CRITERIA=PIN(.05) POUT(.10) ITERATE(20) CUT(.5).


LOGISTIC REGRESSION VARIABLES cttest_2groups
  /METHOD=ENTER INT_T0_TOT 
  /CRITERIA=PIN(.05) POUT(.10) ITERATE(20) CUT(.5).

LOGISTIC REGRESSION VARIABLES cttest_2groups
  /METHOD=ENTER INT_T0_TOT Partners_6mnd_t1 newp6m_T1 Proto_sexpartners_t1 
  /CRITERIA=PIN(.05) POUT(.10) ITERATE(20) CUT(.5).

LOGISTIC REGRESSION VARIABLES cttest_2groups
  /METHOD=ENTER INT_T0_TOT Partners_6mnd_t1 Proto_sexpartners_t1 
  /CRITERIA=PIN(.05) POUT(.10) ITERATE(20) CUT(.5).

LOGISTIC REGRESSION VARIABLES cttest_2groups
  /METHOD=ENTER INT_T0_TOT Partners_6mnd_t1 
  /CRITERIA=PIN(.05) POUT(.10) ITERATE(20) CUT(.5).


**correlations for T0 variables.
CORRELATIONS
  /VARIABLES=INT_T0_TOT Susc_T0_tot Att_T0_tot Outc_E_T0_TOT UNR_OPT_T0_TOT SN_T0_TOT DN_T0_TOT 
    MN_T0_TOT PBC_T0_TOT
  /PRINT=TWOTAIL NOSIG
  /MISSING=PAIRWISE.

*Table 5,6. 

**Correlations for T1 variables.
CORRELATIONS
  /VARIABLES=INT_T1_TOT Susc_T1_tot Att_T1_tot Outc_E_T1_TOT UNR_OPT_T1_TOT SN_T1_TOT DN_T1_TOT 
    MN_T1_TOT PBC_T1_TOT Proto_sexpartners_t1 Proto_condomuse_t1 proto_X proto_Partner_diff 
    proto_condom_diff proto_Xdiff newp6m_T1 Partners_6mnd_t1 condomuse_6mnd_t1
  /PRINT=TWOTAIL NOSIG
  /MISSING=PAIRWISE.


**Regressions.

RMV /SN_T1_TOT_1=SMEAN(SN_T1_TOT) /DN_T1_TOT_1=SMEAN(DN_T1_TOT).

USE ALL.
COMPUTE filter_$=(cttest_2groups = 2).
VARIABLE LABELS filter_$ 'cttest_2groups = 2 (FILTER)'.
VALUE LABELS filter_$ 0 'Not Selected' 1 'Selected'.
FORMATS filter_$ (f1.0).
FILTER BY filter_$.
EXECUTE.


REGRESSION
  /MISSING LISTWISE
  /STATISTICS COEFF OUTS R ANOVA
  /CRITERIA=PIN(.05) POUT(.10)
  /NOORIGIN 
  /DEPENDENT INT_T1_TOT
  /METHOD=ENTER Susc_T1_tot Att_T1_tot Outc_E_T1_TOT UNR_OPT_T1_TOT SN_T1_TOT_1 DN_T1_TOT_1 MN_T1_TOT.


REGRESSION
  /MISSING LISTWISE
  /STATISTICS COEFF OUTS R ANOVA
  /CRITERIA=PIN(.05) POUT(.10)
  /NOORIGIN 
  /DEPENDENT INT_T1_TOT
  /METHOD=ENTER Susc_T1_tot Att_T1_tot Outc_E_T1_TOT UNR_OPT_T1_TOT SN_T1_TOT_1 DN_T1_TOT_1 
    MN_T1_TOT Proto_sexpartners_t1 proto_X proto_Partner_diff.

REGRESSION
  /MISSING LISTWISE
  /STATISTICS COEFF OUTS R ANOVA
  /CRITERIA=PIN(.05) POUT(.10)
  /NOORIGIN 
  /DEPENDENT INT_T1_TOT
  /METHOD=ENTER Susc_T1_tot Att_T1_tot Outc_E_T1_TOT UNR_OPT_T1_TOT SN_T1_TOT_1 DN_T1_TOT_1 
    MN_T1_TOT Proto_sexpartners_t1 proto_X proto_Partner_diff newp6m_T1 Partners_6mnd_t1.
